# Supplementary material for: Intricate environment-modulated genetic networks control isoflavone accumulation in soybean seeds
Source: BMC Plant Biol. 2010 Jun 11;10:105. doi: 10.1186/1471-2229-10-105 (PMC3224685; doi:10.1186/1471-2229-10-105)
Supplement: Additional file 5 — List of gene models identified by BLAST searches. Complete list of all genes included in this study with the flanking markers, gene models and BLAST parameters. [file 1471-2229-10-105-S5.XLS]

## Sheet: Ordered by enzyme
Enzyme	Glyma1 Gene model	Glyma1 region(s)	ACC# used for BLASTn query with coding sequence, *indicates tBLASTn using predicted protein as query	matching gene if tBLASTn search	BLASTn Score (*=tBLASTn score)	BLASTn E-value (*=tBLASTn E-value)	%nucleotide identity (coding sequence)	%protein identity	Chr	Closest marker to "left"	Closest marker to "right"
2-hydroxyisoflavanone dehydratase (HIDH), putative	Glyma01g45020.1	Gm01:55451075..55452761	AB154415		1903.5	0	1	1	1	BARC-007726-00090	none-end of chromosome
2-hydroxyisoflavanone dehydratase (HIDH), putative	Glyma11g00650.1	Gm11:305133..306329	AB154415		1524.9	0	0.893	0.868	11	none-end of chromosome	BARC-029533-06211
4-coumarate:CoA ligase (4CL4)	Glyma01g44270.1	Gm01:54974200..54978159	X69955.2		2129.5	0	0.981	0.972	1	BARC-007726-00090	none-end of chromosome
4-coumarate:CoA ligase (4CL1)	Glyma17g07190.1	Gm17:5257986..5263760	AF279267		2014.6	0	0.931	0.896	17	BARC-014447-01366	BARC-011595-00306
4-coumarate:CoA ligase, putative	Glyma11g09710.1	Gm11:6919458..6923168	X69955.		1374.3	0	0.625	0.628	11	Satt251	Satt638
4-coumarate:CoA ligase, putative	Glyma11g01240.1	Gm11:728019..732167	X69955.		67	1.4e-28	0.766	0.835	11	BARC-029533-06211	Sat_272, >1 Mbp distant
4-coumarate:CoA ligase, putative	Glyma13g01080.2	Gm13:798836..805844	AF279267		1481.3	0	0.889	0.849	13	none-end of chromosome	Satt659
4-coumarate:CoA ligase, putative	Glyma17g07170.1	Gm17:5222706..5227313	AF279267		87	1.5e-40	0.71	0.681	17	BARC-014447-01366	BARC-011595-00306
4-coumarate:CoA ligase, putative	Glyma17g07180.1	Gm17:5244221..5247087	AF279267		82	1.5e-37	0.704	0.67	17	BARC-014447-01366	BARC-011595-00306
Chalcone isomerase (CHI-1A)	Glyma20g38560.1	Gm20:46127177..46133682	AY595413.1		711	0	1	1	20	BARC-028901-06041	BARC-041517-08024
Chalcone isomerase (CHI-1B1)	Glyma20g38570.1	Gm20:46131958..46134029	AY595414		508.8	5.2e-142	1	1	20	BARC-028901-06041	BARC-041517-08024
Chalcone isomerase (CHI-1B1)	Glyma10g43850.1	Gm10:50409724..50412354	AY595414.1		375.8	5.8e-102	0.957	0.965	10	BARC-041935-08142	BARC-029629-06265
Chalcone isomerase (CHI-2)	Glyma20g38580.1	Gm20:46134762..46136085	AY595415		813.3	0	1	0.991	20	BARC-028901-06041	BARC-041517-08024
Chalcone isomerase (CHI), putative	Glyma15g39050.1	Gm15:45616919..45621020	AY595416		400.9	2e-109	0.944	0.922	15	BARC-039313-07279, but >2Mbp distant	Satt369, but >2Mbp distant
Chalcone isomerase (CHI), putative	Glyma04g40030.1	Gm04:46175881..46177845	AY595417		450.5	2.2e-124	0.967	0.947	4	Sct_191	BARC-028389-05859
Chalcone isomerase (CHI4)	Glyma06g14820.1	Gm06:11615532..11617448	AY595417		771.6	0	1	1	6	BARC-029635-06268	BARC-024429-04882
Chalcone isomerase (CHI3)	Glyma13g33730.1	Gm13:35462234..35466352	DQ191403.1		2004.7	0	1	1	13	BARC-018007-02494	BARC-041127-07909
Chalcone reductase (CHR), putative	Glyma02g47750.1	Gm02:51242652..51244001	X55730		605.1	7.4e-171	0.953	0.949	2	Sat_192	Satt271
Chalcone reductase (CHR), putative	Glyma14g00870.1	Gm14:456385..458254	X55730		1031.3	0	0.999	0.673	14	BARC-030905-06965	BARC-014285-01304
Chalcone reductase (CHR), putative	Glyma18g52250.1	Gm18:60909653..60910895	EU921437		79.8	1.1e-12	0.701	0.652	18	BARC-014379-01337 is within gene	BARC-039099-07444
Chalcone synthase (CHS), putative	Glyma02g14450.1	Gm02:13039403..13041582	X54644*	X65636 (CHS2)	651.4*	0*		0.964	2	Satt296	Satt266, >1 Mbp distant
Chalcone synthase (CHS), putative	Glyma19g27930.1	Gm19:35280425..35283308	X54644*	AY237728 (CHS8)	597*	1.9E-169*	0.803	0.831	19	Satt613	Satt284
Chalcone synthase (CHS1)	Glyma08g11620.1	Gm08:8468361..8469994	X54644*	AB083126 (CHS1)	1746*	0*	1	1	8	BARC-038291-07245	BARC-012727-00386
Chalcone synthase (CHS2)	Glyma05g28610.1	Gm05:34420945..34422567	X54644*	X65636 (CHS2)	673.7*	0*	1	1	5	Sat_171	BARC-020401-04601
Chalcone synthase (CHS3)	Glyma08g11530.1	Gm08:8384162..8385834	X54644*	X53958 (CHS3)	676*	0*	1	1	8	BARC-038291-07245	BARC-012727-00386
Chalcone synthase (CHS3)	Glyma08g11630.1	Gm08:8472117..8474480	X54644*	X53958 (CHS3)	1741*	0*	1	1	8	BARC-038291-07245	BARC-012727-00386
Chalcone Synthase (CHS4)	No gene model	Gm08:8476154..8477438	X54644*	X52097.1 (CHS4)	1743*	0*	N/A	N/A	8	BARC-038291-07245	BARC-012727-00386
Chalcone synthase (CHS5)	Glyma08g11520.1	Gm08:8380418..8382218	X54644*	L07647 (CHS5)	1741*	0*	1	1	8	BARC-038291-07245 is within this gene	BARC-012727-00386
Chalcone synthase (CHS5)	Glyma08g11650.1	Gm08:8485475..8486258	X54644*	L07647 (CHS5)	961*	6E-91*	1	1	8	BARC-012727-00386 is within this gene	BARC-015419-01822
Chalcone synthase (CHS6)	Glyma09g08780.1	Gm09:8193570..8195652	X54644*	L03352 (CHS6)	663.7*	0*	1	1	9	Satt555	BARC-035193-07135
Chalcone synthase (CHS6), putative	Glyma01g22880.1	Gm01:29149920..29152076	X54644*	L03352 (CHS6)	1708*	0*	1	1	1	Satt532, but >1 Mbp distant	Satt169
Chalcone synthase (CHS7)	Glyma01g43880.1	Gm01:54742696..54744636	X54644*	M98871 (CHS7)	1598*	2.1E-176*	0.803	0.9	1	BARC-042795-08412	BARC-007726-00090 is within this gene
Chalcone synthase (CHS8)	Glyma11g01350.1	Gm11:793491..795686	X54644*	AY237728 (CHS8)	625.5*	4.3E-178*	1	1	11	BARC-029533-06211	Sat_272, >1 Mbp distant
Chalcone synthase (CHS9)	Glyma08g11610.1	Gm08:8462526..8464200	X54644*	EF623853 (CHS9)	1737*	0*	1	1	8	BARC-038291-07245	BARC-012727-00386
Cinnamic acid 4-hydroxylase (C4H/CYP73)	Glyma02g40290.1	Gm02:45490798..45495043	X92437		1189.9	0	1	1	2	Sat_139	BARC-013983-01297
Cinnamic acid 4-hydroxylase (C4H), putative	Glyma14g38580.1	Gm14:47721318..47725350	X92437		904.4	0	0.98	0.947	14	Satt726	BARC-014919-01921, BARC-012953-00413 (within the gene)
Difydroflavonol reductase (DFR1)	Glyma14g07940.1	Gm14:6000118..6005190	AF167556		393	4.9e-108	0.996	0.986	14	Sat_287, but >1Mbp distant	BARC-007338-00165 within the same gene
Dihydroflavonol reductase (DFR2)	Glyma17g37060.1	Gm17:40920027..40924250	DQ026299.1 (partial EST)		391	1.3e-106	99.7% (within EST match)	0.799	17	BARC-016067-02053	BARC-029279-06138
Dihydroflavonol reductase, putative	Glyma02g18380.1	Gm02:17168542..17174818	AF167556		218.6	1.6e-54	83.3% to DFR1	0.787	2	Satt537, but >1Mbp distant	Satt428
Flavanone 3-hydroxylase, putative	Glyma01g37120.1	Gm01:49507541..49516135	AY595420.1		153.1	8.6e-35	0.772	0.763	1	BARC-041325-07964	BARC-018755-03002
Flavanone 3-hydroxylase (F3H1-Wp)	Glyma02g05450.1	Gm02:4388407..4392668	AY595420.1		429	0	1	1	2	BARC-018187-02537	BARC-016063-02049
Flavanone 3-hydroxylase (F3H2)	Glyma02g05470.1	Gm02:4388772..4399991	AY669326.1		367	0	100% to F3H2	100% to F3H2	2	BARC-018187-02537	BARC-016063-02049
Flavanone 3-hydroxylase, putative	Glyma16g23880.1	Gm16:27725414..27727804	AY595420.1		496.1	5e-138	0.875	0.851	16	Satt622	BARC-039865-07595
Isoflavone O-methyltransferase, putative	Glyma18g50260.1	Gm18:59451339..59453884	AY942159.1		117	1.1e-05	0.776	0.686	18	BARC-010491-00654	BARC-024251-04812
Isoflavone O-methyltransferase, putative	Glyma18g50280.1	Gm18:59464112..59466177	AY942159.1		127	1.2e-64	0.779	0.715	18	BARC-010491-00654	BARC-024251-04812
Isoflavone O-methyltransferase, putative	Glyma18g50290.1	Gm18:59471221..59472982	AY942159.1		120	1.8e-60	0.794	0.731	18	BARC-010491-00654	BARC-024251-04812 (within this gene)
Isoflavone O-methyltransferase, putative	Glyma08g27260.1	Gm08:21598597..21599979	AY942159.1		78	2e-35	0.781	0.687	8	Satt329	Sat_310
Isoflavone O-methyltransferase, putative	Glyma08g27070.1	Gm08:21407698..21409626	AY942159.1		69	4.8e-30	0.692	0.602	8	Satt329	Sat_310
Isoflavone O-methyltransferase, putative	Glyma08g27090.1	Gm08:21417297..21418679	AY942159.1		83	2.1e-38	0.483	0.304	8	Satt329	Sat_310
Isoflavone O-methyltransferase, putative	Glyma08g27110.1	Gm08:21438390..21439760	AY942159.1		126	4.6e-64	0.648	0.546	8	Satt329	Sat_310
Isoflavone O-methyltransferase, putative	Glyma20g35610.1	Gm20:43867688..43869435	AY942159.1		76	3.2e-34	0.678	0.555	20	BARC-025969-05190	BARC-008253-00131
Isoflavone O-methyltransferase, putative	Glyma20g35620.1	Gm20:43871547..43873382	AY942159.1		44	4e-15	0.661	0.527	20	BARC-025969-05190	BARC-008253-00131
Isoflavone O-methyltransferase, putative	Glyma20g35630.1	Gm20:43882432..43884221	AY942159.1		53	1.7e-20	0.682	0.563	20	BARC-025969-05190	BARC-008253-00131
Isoflavone O-methyltransferase, putative	Glyma20g35640.1	Gm20:43884282..43885349	AY942159.1		37	6e-11	0.506	0.392	20	BARC-025969-05190	BARC-008253-00131
Isoflavone reductase,putative	Glyma11g07490.1	Gm11:5250973..5253526	AF202183.1		144	7.3e-75	0.904	0.877	11	BARC-042439-08267	BARC-030863-06956
Isoflavone reductase,putative	Glyma11g07500.1	Gm11:5254663..5259087	AF202183.1		241	9.5e-133	0.695	0.419	11	BARC-042439-08267	BARC-030863-06956
Isoflavone reductase,putative	Glyma11g07510.1	Gm11:5264128..5266652	AF202183.1		32	5e-08	0.696	0.419	11	BARC-042439-08267	BARC-030863-06956
Isoflavone reductase,putative	Glyma01g37820.1	Gm01:50121367..50128060	AF202183.1		136	4.3e-70	0.891	0.831	1	BARC-044293-08666	BARC-029049-06055
Isoflavone reductase (IFR1)	Glyma01g37840.1	Gm01:50130791..5013347	AF202183.1		154	7.9e-81	0.934	0.886	1	BARC-044293-08666	BARC-029049-06055
Isoflavone reductase,putative	Glyma01g37850.1	Gm01:50135212..50137416	AF202183.1		116	3.7e-58	0.844	0.889	1	BARC-044293-08666	BARC-029049-06055
Isoflavone reductase (IFR2)	Glyma04g01380.1	Gm04:871566..874430	AF202184.1		476.3	3.8e-132	100% to IFR2	1	4	Satt565	BARC-030305-06851
Isoflavone reductase,putative	No gene model	Gm06:881431..883214	AF202184.1		397	2.8e-108	N/A	N/A	6	BARC-015973-02029	BARC-041825-08108
Isoflavone reductase,putative	Glyma06g03410.1	Gm06:2397833..2401446	AF202184.1		28	1.2e-05	86.5% to IFR2	0.712	6	Sat_130	BARC-024137-04780
Isoflavone reductase,putative	No gene model	Gm14:29322646..29323076	AF202184.1		393	4.4e-107	N/A	N/A	14	Satt318	Satt474, >2Mbp distant
Isoflavone synthase (IFS1)	Glyma07g32330.1	Gm07:37261172..37268734	AF195798		1911.5	0	1	1	7	Satt551	BARC-007320-00155 is within gene
Isoflavone synthase (IFS2)	Glyma13g24200.1	Gm13:27567230..27569470	AF195799		1320.7	0	0.998	0.994	13	Satt114	BARC-008001-00154 is within gene
Phenylalanine ammonia-lyase 1 (PAL1)	Glyma03g33880.1	Gm03:41364148..41378924	X52953		3445.8	0	0.983	0.98	3	BARC-020101-04452	Satt312
Phenylalanine ammonia-lyase (PAL), putative	Glyma03g33890.1	Gm03:41374989..41378868	X52953		3445.8	0	0.997	0.994	3	BARC-020101-04452	Satt312
Phenylalanine ammonia-lyase (PAL), putative	Glyma10g06600.1	Gm10:5307211..5311226	X52953		1326.7	0	0.823	0.883	10	BARC-018103-02520	BARC-017045-02182
Phenylalanine ammonia-lyase (PAL), putative	Glyma13g20800.1	Gm13:24273025..24278037	X52953		1271.2	0	0.821	0.887	13	BARC-044797-08809	Satt663
Phenylalanine ammonia-lyase (PAL), putative	Glyma19g36620.1	Gm19:43914640..43918615	X52953		2865	0	0.951	0.973	19	Sat_099	BARC-024345-04854
Vestitone reductase, putative	Glyma09g40570.1	Gm09:45471356..45482913	EU925557		577	4.1e-58	0.736	0.639	9	BARC-015535-01992 in adjacent gene	BARC-028861-06032
Vestitone reductase, putative	Glyma09g40580.1	Gm09:45471356..45482913	EU925557		677	9.3e-70	0.872	0.841	9	BARC-015535-01992 in adjacent gene	BARC-028861-06032
Vestitone reductase, putative	Glyma09g40590.1	Gm09:45471356..45482913	EU925557		697	4.4e-72	0.904	0.887	9	BARC-015535-01992 in adjacent gene	BARC-028861-06032
Vestitone reductase, putative	Glyma18g45250.1	Gm18:55009048..55011673	EU925557		284.3	1.8e-75	0.924	0.911	18	BARC-024489-04936 in adjacent gene	BARC-017185-02246
Vestitone reductase, putative	Glyma18g45260.1	Gm18:55014874..55017649	EU925557		697	4.1e-72	0.885	0.85	18	BARC-024489-04936 in adjacent gene	BARC-017185-02246
Isoflavone hydroxylase (12'H)	Glyma15g16800.1	Gm15:13079515..13080015	AY278228		149.2	1.8e-33	0.674	0.211	15	BARC-014987-01944, >1 Mbp distant	Satt573

## Sheet: Ordered by Chromosome
Enzyme	Glyma1 Gene model	Glyma1 region(s)	ACC# used for BLASTn query with coding sequence, *indicates tBLASTn using predicted protein as query	matching gene if tBLASTn search	BLASTn Score (*=tBLASTn score)	BLASTn E-value (*=tBLASTn E-value)	%nucleotide identity (coding sequence)	%protein identity	Chr	Closest marker to "left"	Closest marker to "right"
Chalcone synthase (CHS6), putative	Glyma01g22880.1	Gm01:29149920..29152076	X54644*	L03352 (CHS6)	1708*	0*	1	1	1	Satt532, but >1 Mbp distant	Satt169
Flavanone 3-hydroxylase, putative	Glyma01g37120.1	Gm01:49507541..49516135	AY595420.1		153.1	8.6e-35	0.772	0.763	1	BARC-041325-07964	BARC-018755-03002
Isoflavone reductase,putative	Glyma01g37820.1	Gm01:50121367..50128060	AF202183.1		136	4.3e-70	0.891	0.831	1	BARC-044293-08666	BARC-029049-06055
Isoflavone reductase (IFR1)	Glyma01g37840.1	Gm01:50130791..5013347	AF202183.1		154	7.9e-81	0.934	0.886	1	BARC-044293-08666	BARC-029049-06055
Isoflavone reductase,putative	Glyma01g37850.1	Gm01:50135212..50137416	AF202183.1		116	3.7e-58	0.844	0.889	1	BARC-044293-08666	BARC-029049-06055
Chalcone synthase (CHS7)	Glyma01g43880.1	Gm01:54742696..54744636	X54644*	M98871 (CHS7)	1598*	2.1E-176*	0.803	0.9	1	BARC-042795-08412	BARC-007726-00090 is within this gene
4-coumarate:CoA ligase (4CL4)	Glyma01g44270.1	Gm01:54974200..54978159	X69955.2		2129.5	0	0.981	0.972	1	BARC-007726-00090	none-end of chromosome
2-hydroxyisoflavanone dehydratase (HIDH), putative	Glyma01g45020.1	Gm01:55451075..55452761	AB154415		1903.5	0	1	1	1	BARC-007726-00090	none-end of chromosome
Chalcone synthase (CHS), putative	Glyma02g14450.1	Gm02:13039403..13041582	X54644*	X65636 (CHS2)	651.4*	0*		0.964	2	Satt296	Satt266, >1 Mbp distant
Dihydroflavonol reductase, putative	Glyma02g18380.1	Gm02:17168542..17174818	AF167556		218.6	1.6e-54	83.3% to DFR1	0.787	2	Satt537, but >1Mbp distant	Satt428
Flavanone 3-hydroxylase (F3H1-Wp)	Glyma02g05450.1	Gm02:4388407..4392668	AY595420.1		429	0	1	1	2	BARC-018187-02537	BARC-016063-02049
Flavanone 3-hydroxylase (F3H2)	Glyma02g05470.1	Gm02:4388772..4399991	AY669326.1		367	0	100% to F3H2	100% to F3H2	2	BARC-018187-02537	BARC-016063-02049
Cinnamic acid 4-hydroxylase (C4H/CYP73)	Glyma02g40290.1	Gm02:45490798..45495043	X92437		1189.9	0	1	1	2	Sat_139	BARC-013983-01297
Chalcone reductase (CHR), putative	Glyma02g47750.1	Gm02:51242652..51244001	X55730		605.1	7.4e-171	0.953	0.949	2	Sat_192	Satt271
Phenylalanine ammonia-lyase 1 (PAL1)	Glyma03g33880.1	Gm03:41364148..41378924	X52953		3445.8	0	0.983	0.98	3	BARC-020101-04452	Satt312
Phenylalanine ammonia-lyase (PAL), putative	Glyma03g33890.1	Gm03:41374989..41378868	X52953		3445.8	0	0.997	0.994	3	BARC-020101-04452	Satt312
Chalcone isomerase (CHI), putative	Glyma04g40030.1	Gm04:46175881..46177845	AY595417		450.5	2.2e-124	0.967	0.947	4	Sct_191	BARC-028389-05859
Isoflavone reductase (IFR2)	Glyma04g01380.1	Gm04:871566..874430	AF202184.1		476.3	3.8e-132	100% to IFR2	1	4	Satt565	BARC-030305-06851
Chalcone synthase (CHS2)	Glyma05g28610.1	Gm05:34420945..34422567	X54644*	X65636 (CHS2)	673.7*	0*	1	1	5	Sat_171	BARC-020401-04601
Chalcone isomerase (CHI4)	Glyma06g14820.1	Gm06:11615532..11617448	AY595417		771.6	0	1	1	6	BARC-029635-06268	BARC-024429-04882
Isoflavone reductase,putative	Glyma06g03410.1	Gm06:2397833..2401446	AF202184.1		28	1.2e-05	86.5% to IFR2	0.712	6	Sat_130	BARC-024137-04780
Isoflavone reductase,putative	No gene model	Gm06:881431..883214	AF202184.1		397	2.8e-108	N/A	N/A	6	BARC-015973-02029	BARC-041825-08108
Isoflavone synthase (IFS1)	Glyma07g32330.1	Gm07:37261172..37268734	AF195798		1911.5	0	1	1	7	Satt551	BARC-007320-00155 is within gene
Isoflavone O-methyltransferase, putative	Glyma08g27070.1	Gm08:21407698..21409626	AY942159.1		69	4.8e-30	0.692	0.602	8	Satt329	Sat_310
Isoflavone O-methyltransferase, putative	Glyma08g27090.1	Gm08:21417297..21418679	AY942159.1		83	2.1e-38	0.483	0.304	8	Satt329	Sat_310
Isoflavone O-methyltransferase, putative	Glyma08g27110.1	Gm08:21438390..21439760	AY942159.1		126	4.6e-64	0.648	0.546	8	Satt329	Sat_310
Isoflavone O-methyltransferase, putative	Glyma08g27260.1	Gm08:21598597..21599979	AY942159.1		78	2e-35	0.781	0.687	8	Satt329	Sat_310
Chalcone synthase (CHS5)	Glyma08g11520.1	Gm08:8380418..8382218	X54644*	L07647 (CHS5)	1741*	0*	1	1	8	BARC-038291-07245 is within this gene	BARC-012727-00386
Chalcone synthase (CHS3)	Glyma08g11530.1	Gm08:8384162..8385834	X54644*	X53958 (CHS3)	676*	0*	1	1	8	BARC-038291-07245	BARC-012727-00386
Chalcone synthase (CHS9)	Glyma08g11610.1	Gm08:8462526..8464200	X54644*	EF623853 (CHS9)	1737*	0*	1	1	8	BARC-038291-07245	BARC-012727-00386
Chalcone synthase (CHS1)	Glyma08g11620.1	Gm08:8468361..8469994	X54644*	AB083126 (CHS1)	1746*	0*	1	1	8	BARC-038291-07245	BARC-012727-00386
Chalcone synthase (CHS3)	Glyma08g11630.1	Gm08:8472117..8474480	X54644*	X53958 (CHS3)	1741*	0*	1	1	8	BARC-038291-07245	BARC-012727-00386
Chalcone Synthase (CHS4)	No gene model	Gm08:8476154..8477438	X54644*	X52097.1 (CHS4)	1743*	0*	N/A	N/A	8	BARC-038291-07245	BARC-012727-00386
Chalcone synthase (CHS5)	Glyma08g11650.1	Gm08:8485475..8486258	X54644*	L07647 (CHS5)	961*	6E-91*	1	1	8	BARC-012727-00386 is within this gene	BARC-015419-01822
Vestitone reductase, putative	Glyma09g40570.1	Gm09:45471356..45482913	EU925557		577	4.1e-58	0.736	0.639	9	BARC-015535-01992 in adjacent gene	BARC-028861-06032
Vestitone reductase, putative	Glyma09g40580.1	Gm09:45471356..45482913	EU925557		677	9.3e-70	0.872	0.841	9	BARC-015535-01992 in adjacent gene	BARC-028861-06032
Vestitone reductase, putative	Glyma09g40590.1	Gm09:45471356..45482913	EU925557		697	4.4e-72	0.904	0.887	9	BARC-015535-01992 in adjacent gene	BARC-028861-06032
Chalcone synthase (CHS6)	Glyma09g08780.1	Gm09:8193570..8195652	X54644*	L03352 (CHS6)	663.7*	0*	1	1	9	Satt555	BARC-035193-07135
Chalcone isomerase (CHI-1B1)	Glyma10g43850.1	Gm10:50409724..50412354	AY595414.1		375.8	5.8e-102	0.957	0.965	10	BARC-041935-08142	BARC-029629-06265
Phenylalanine ammonia-lyase (PAL), putative	Glyma10g06600.1	Gm10:5307211..5311226	X52953		1326.7	0	0.823	0.883	10	BARC-018103-02520	BARC-017045-02182
2-hydroxyisoflavanone dehydratase (HIDH), putative	Glyma11g00650.1	Gm11:305133..306329	AB154415		1524.9	0	0.893	0.868	11	none-end of chromosome	BARC-029533-06211
Isoflavone reductase,putative	Glyma11g07490.1	Gm11:5250973..5253526	AF202183.1		144	7.3e-75	0.904	0.877	11	BARC-042439-08267	BARC-030863-06956
Isoflavone reductase,putative	Glyma11g07500.1	Gm11:5254663..5259087	AF202183.1		241	9.5e-133	0.695	0.419	11	BARC-042439-08267	BARC-030863-06956
Isoflavone reductase,putative	Glyma11g07510.1	Gm11:5264128..5266652	AF202183.1		32	5e-08	0.696	0.419	11	BARC-042439-08267	BARC-030863-06956
4-coumarate:CoA ligase, putative	Glyma11g09710.1	Gm11:6919458..6923168	X69955.		1374.3	0	0.625	0.628	11	Satt251	Satt638
4-coumarate:CoA ligase, putative	Glyma11g01240.1	Gm11:728019..732167	X69955.		67	1.4e-28	0.766	0.835	11	BARC-029533-06211	Sat_272, >1 Mbp distant
Chalcone synthase (CHS8)	Glyma11g01350.1	Gm11:793491..795686	X54644*	AY237728 (CHS8)	625.5*	4.3E-178*	1	1	11	BARC-029533-06211	Sat_272, >1 Mbp distant
Phenylalanine ammonia-lyase (PAL), putative	Glyma13g20800.1	Gm13:24273025..24278037	X52953		1271.2	0	0.821	0.887	13	BARC-044797-08809	Satt663
Isoflavone synthase (IFS2)	Glyma13g24200.1	Gm13:27567230..27569470	AF195799		1320.7	0	0.998	0.994	13	Satt114	BARC-008001-00154 is within gene
Chalcone isomerase (CHI3)	Glyma13g33730.1	Gm13:35462234..35466352	DQ191403.1		2004.7	0	1	1	13	BARC-018007-02494	BARC-041127-07909
4-coumarate:CoA ligase, putative	Glyma13g01080.2	Gm13:798836..805844	AF279267		1481.3	0	0.889	0.849	13	none-end of chromosome	Satt659
Isoflavone reductase,putative	No gene model	Gm14:29322646..29323076	AF202184.1		393	4.4e-107	N/A	N/A	14	Satt318	Satt474, >2Mbp distant
Chalcone reductase (CHR), putative	Glyma14g00870.1	Gm14:456385..458254	X55730		1031.3	0	0.999	0.673	14	BARC-030905-06965	BARC-014285-01304
Cinnamic acid 4-hydroxylase (C4H), putative	Glyma14g38580.1	Gm14:47721318..47725350	X92437		904.4	0	0.98	0.947	14	Satt726	BARC-014919-01921, BARC-012953-00413 (within the gene)
Difydroflavonol reductase (DFR1)	Glyma14g07940.1	Gm14:6000118..6005190	AF167556		393	4.9e-108	0.996	0.986	14	Sat_287, but >1Mbp distant	BARC-007338-00165 within the same gene
Chalcone isomerase (CHI), putative	Glyma15g39050.1	Gm15:45616919..45621020	AY595416		400.9	2e-109	0.944	0.922	15	BARC-039313-07279, but >2Mbp distant	Satt369, but >2Mbp distant
Isoflavone hydroxylase (12'H)	Glyma15g16800.1	Gm15:13079515..13080015	AY278228		149.2	1.8e-33	0.674	0.211	15	BARC-014987-01944, >1 Mbp distant	Satt573
Flavanone 3-hydroxylase, putative	Glyma16g23880.1	Gm16:27725414..27727804	AY595420.1		496.1	5e-138	0.875	0.851	16	Satt622	BARC-039865-07595
Dihydroflavonol reductase (DFR2)	Glyma17g37060.1	Gm17:40920027..40924250	DQ026299.1 (partial EST)		391	1.3e-106	99.7% (within EST match)	0.799	17	BARC-016067-02053	BARC-029279-06138
4-coumarate:CoA ligase, putative	Glyma17g07170.1	Gm17:5222706..5227313	AF279267		87	1.5e-40	0.71	0.681	17	BARC-014447-01366	BARC-011595-00306
4-coumarate:CoA ligase, putative	Glyma17g07180.1	Gm17:5244221..5247087	AF279267		82	1.5e-37	0.704	0.67	17	BARC-014447-01366	BARC-011595-00306
4-coumarate:CoA ligase (4CL1)	Glyma17g07190.1	Gm17:5257986..5263760	AF279267		2014.6	0	0.931	0.896	17	BARC-014447-01366	BARC-011595-00306
Vestitone reductase, putative	Glyma18g45250.1	Gm18:55009048..55011673	EU925557		284.3	1.8e-75	0.924	0.911	18	BARC-024489-04936 in adjacent gene	BARC-017185-02246
Vestitone reductase, putative	Glyma18g45260.1	Gm18:55014874..55017649	EU925557		697	4.1e-72	0.885	0.85	18	BARC-024489-04936 in adjacent gene	BARC-017185-02246
Isoflavone O-methyltransferase, putative	Glyma18g50260.1	Gm18:59451339..59453884	AY942159.1		117	1.1e-05	0.776	0.686	18	BARC-010491-00654	BARC-024251-04812
Isoflavone O-methyltransferase, putative	Glyma18g50280.1	Gm18:59464112..59466177	AY942159.1		127	1.2e-64	0.779	0.715	18	BARC-010491-00654	BARC-024251-04812
Isoflavone O-methyltransferase, putative	Glyma18g50290.1	Gm18:59471221..59472982	AY942159.1		120	1.8e-60	0.794	0.731	18	BARC-010491-00654	BARC-024251-04812 (within this gene)
Chalcone reductase (CHR), putative	Glyma18g52250.1	Gm18:60909653..60910895	EU921437		79.8	1.1e-12	0.701	0.652	18	BARC-014379-01337 is within gene	BARC-039099-07444
Chalcone synthase (CHS), putative	Glyma19g27930.1	Gm19:35280425..35283308	X54644*	AY237728 (CHS8)	597*	1.9E-169*	0.803	0.831	19	Satt613	Satt284
Phenylalanine ammonia-lyase (PAL), putative	Glyma19g36620.1	Gm19:43914640..43918615	X52953		2865	0	0.951	0.973	19	Sat_099	BARC-024345-04854
Isoflavone O-methyltransferase, putative	Glyma20g35610.1	Gm20:43867688..43869435	AY942159.1		76	3.2e-34	0.678	0.555	20	BARC-025969-05190	BARC-008253-00131
Isoflavone O-methyltransferase, putative	Glyma20g35620.1	Gm20:43871547..43873382	AY942159.1		44	4e-15	0.661	0.527	20	BARC-025969-05190	BARC-008253-00131
Isoflavone O-methyltransferase, putative	Glyma20g35630.1	Gm20:43882432..43884221	AY942159.1		53	1.7e-20	0.682	0.563	20	BARC-025969-05190	BARC-008253-00131
Isoflavone O-methyltransferase, putative	Glyma20g35640.1	Gm20:43884282..43885349	AY942159.1		37	6e-11	0.506	0.392	20	BARC-025969-05190	BARC-008253-00131
Chalcone isomerase (CHI-1A)	Glyma20g38560.1	Gm20:46127177..46133682	AY595413.1		711	0	1	1	20	BARC-028901-06041	BARC-041517-08024
Chalcone isomerase (CHI-1B1)	Glyma20g38570.1	Gm20:46131958..46134029	AY595414		508.8	5.2e-142	1	1	20	BARC-028901-06041	BARC-041517-08024
Chalcone isomerase (CHI-2)	Glyma20g38580.1	Gm20:46134762..46136085	AY595415		813.3	0	1	0.991	20	BARC-028901-06041	BARC-041517-08024
